# Supplementary material for: Lower Rates of Hypocalcemia Following Near-Infrared Autofluorescence Use in Thyroidectomy: A Meta-Analysis of RCTs
Source: Diagnostics (Basel). 2024 Feb 27;14(5):505. doi: 10.3390/diagnostics14050505 (PMC10931323; doi:10.3390/diagnostics14050505)
Supplement: Supplementary file 1 [file diagnostics-14-00505-s001.zip]

Archive with 1 entries (1 files):
- diagnostics-2808495-supplementary.pdf
